# Supplementary material for: South African Healthcare Professionals’ Knowledge, Attitudes, and Practices Regarding Environmental Sustainability in Healthcare: A Mixed-Methods Study
Source: Int J Environ Res Public Health. 2022 Aug 16;19(16):10121. doi: 10.3390/ijerph191610121 (PMC9408692; doi:10.3390/ijerph191610121)
Supplement: Supplementary file 1 [file ijerph-19-10121-s001.zip]

Archive with 1 entries (1 files):
- ijerph-1842400-supplementary.pdf
